# Supplementary material for: Telomere-to-telomere genome assembly of asparaginase-producing Trichoderma simmonsii
Source: BMC Genomics. 2021 Nov 17;22:830. doi: 10.1186/s12864-021-08162-4 (PMC8600724; doi:10.1186/s12864-021-08162-4)
Supplement: Supplementary file 3 — Additional file 3. [file 12864_2021_8162_MOESM3_ESM.xlsx]

## Sheet: Sheet1
Supplementary Table 6. Rapidly evolving protein families in T. simmonsii GH-Sj1
Group	Group Name	Protein	PFAM	Gene Ontology	Product
1	OG00003	H0G86_001456-T1	PF00400:WD domain, G-beta repeat;PF05729:NACHT domain;PF12894:Anaphase-promoting complex subunit 4 WD40 domain;PF13360:PQQ-like domain;PF17100:N-terminal domain of NWD NACHT-NTPase	GO:0005515:[MF] protein binding	hypothetical protein
1	OG00003	H0G86_001756-T1	PF00400:WD domain, G-beta repeat;PF05729:NACHT domain;PF12894:Anaphase-promoting complex subunit 4 WD40 domain	GO:0005515:[MF] protein binding	hypothetical protein
1	OG00003	H0G86_001763-T1	PF00400:WD domain, G-beta repeat;PF05729:NACHT domain;PF13360:PQQ-like domain	GO:0005515:[MF] protein binding	hypothetical protein
1	OG00003	H0G86_001763-T2	PF00400:WD domain, G-beta repeat;PF13360:PQQ-like domain	GO:0005515:[MF] protein binding	hypothetical protein
1	OG00003	H0G86_002277-T1	PF01048:Phosphorylase superfamily	GO:0003824:[MF] catalytic activity;GO:0009116:[BP] nucleoside metabolic process	hypothetical protein
1	OG00003	H0G86_004887-T1	PF00400:WD domain, G-beta repeat;PF05729:NACHT domain;PF12894:Anaphase-promoting complex subunit 4 WD40 domain	GO:0005515:[MF] protein binding	hypothetical protein
1	OG00003	H0G86_005603-T1	PF05729:NACHT domain;PF17100:N-terminal domain of NWD NACHT-NTPase		hypothetical protein
1	OG00003	H0G86_006408-T1	PF00400:WD domain, G-beta repeat;PF01048:Phosphorylase superfamily;PF05729:NACHT domain	GO:0005515:[MF] protein binding;GO:0003824:[MF] catalytic activity;GO:0009116:[BP] nucleoside metabolic process	hypothetical protein
1	OG00003	H0G86_006579-T1	PF00400:WD domain, G-beta repeat;PF05729:NACHT domain	GO:0005515:[MF] protein binding	hypothetical protein
1	OG00003	H0G86_006579-T2	PF00400:WD domain, G-beta repeat;PF05729:NACHT domain	GO:0005515:[MF] protein binding	hypothetical protein
1	OG00003	H0G86_006785-T1	PF00400:WD domain, G-beta repeat;PF05729:NACHT domain;PF12894:Anaphase-promoting complex subunit 4 WD40 domain	GO:0005515:[MF] protein binding	hypothetical protein
1	OG00003	H0G86_006798-T1	PF00400:WD domain, G-beta repeat;PF05729:NACHT domain;PF07676:WD40-like Beta Propeller Repeat	GO:0005515:[MF] protein binding	hypothetical protein
1	OG00003	H0G86_009046-T1	PF05729:NACHT domain;PF17100:N-terminal domain of NWD NACHT-NTPase	GO:0005515:[MF] protein binding	WD_REPEATS_REGION domain-containing protein
1	OG00003	H0G86_009261-T1	PF05729:NACHT domain	GO:0003824:[MF] catalytic activity;GO:0009116:[BP] nucleoside metabolic process	hypothetical protein
1	OG00003	H0G86_009351-T1	PF00400:WD domain, G-beta repeat;PF05729:NACHT domain;PF17100:N-terminal domain of NWD NACHT-NTPase	GO:0005515:[MF] protein binding	hypothetical protein
1	OG00003	H0G86_009700-T1	PF01048:Phosphorylase superfamily;PF05729:NACHT domain	GO:0003824:[MF] catalytic activity;GO:0009116:[BP] nucleoside metabolic process	NACHT domain-containing protein
1	OG00003	H0G86_010175-T1	PF00400:WD domain, G-beta repeat;PF05729:NACHT domain;PF17100:N-terminal domain of NWD NACHT-NTPase	GO:0005515:[MF] protein binding	hypothetical protein
1	OG00003	H0G86_010192-T1	PF05729:NACHT domain;PF17100:N-terminal domain of NWD NACHT-NTPase	GO:0005515:[MF] protein binding	hypothetical protein
1	OG00003	H0G86_010967-T1	PF00400:WD domain, G-beta repeat;PF05729:NACHT domain;PF17100:N-terminal domain of NWD NACHT-NTPase	GO:0005515:[MF] protein binding	Vegetative incompatibility protein HET-E-1
1	OG00003	H0G86_012939-T1	PF00400:WD domain, G-beta repeat;PF05729:NACHT domain;PF12894:Anaphase-promoting complex subunit 4 WD40 domain	GO:0005515:[MF] protein binding	hypothetical protein
2	OG00004	H0G86_003078-T1	PF00109:Beta-ketoacyl synthase, N-terminal domain;PF00501:AMP-binding enzyme;PF00550:Phosphopantetheine attachment site;PF00668:Condensation domain;PF00698:Acyl transferase domain;PF01370:NAD dependent epimerase/dehydratase family;PF02801:Beta-ketoacyl synthase, C-terminal domain;PF07993:Male sterility protein	GO:0031177:[MF] phosphopantetheine binding;GO:0003824:[MF] catalytic activity;GO:0016746:[MF] transferase activity, transferring acyl groups;GO:0016740:[MF] transferase activity	NRPS protein
2	OG00004	H0G86_003961-T1	PF00550:Phosphopantetheine attachment site;PF00668:Condensation domain	GO:0003824:[MF] catalytic activity	hypothetical protein
2	OG00004	H0G86_003962-T1	PF00501:AMP-binding enzyme;PF00668:Condensation domain	GO:0003824:[MF] catalytic activity	hypothetical protein
2	OG00004	H0G86_003963-T1	PF00501:AMP-binding enzyme;PF00550:Phosphopantetheine attachment site;PF13193:AMP-binding enzyme C-terminal domain	GO:0003824:[MF] catalytic activity	hypothetical protein
2	OG00004	H0G86_005076-T1	PF00501:AMP-binding enzyme;PF00550:Phosphopantetheine attachment site;PF00668:Condensation domain	GO:0031177:[MF] phosphopantetheine binding;GO:0003824:[MF] catalytic activity	hypothetical protein
2	OG00004	H0G86_005077-T1	PF00501:AMP-binding enzyme;PF00550:Phosphopantetheine attachment site;PF00668:Condensation domain	GO:0031177:[MF] phosphopantetheine binding;GO:0003824:[MF] catalytic activity	hypothetical protein
2	OG00004	H0G86_007120-T1	PF00501:AMP-binding enzyme;PF00550:Phosphopantetheine attachment site;PF00668:Condensation domain	GO:0031177:[MF] phosphopantetheine binding;GO:0003824:[MF] catalytic activity	Non-ribosomal peptide synthetase
2	OG00004	H0G86_007214-T1	PF00501:AMP-binding enzyme;PF00550:Phosphopantetheine attachment site;PF00668:Condensation domain	GO:0031177:[MF] phosphopantetheine binding;GO:0003824:[MF] catalytic activity	hypothetical protein
2	OG00004	H0G86_007215-T1	PF00501:AMP-binding enzyme;PF00550:Phosphopantetheine attachment site;PF00668:Condensation domain	GO:0003824:[MF] catalytic activity	hypothetical protein
2	OG00004	H0G86_007424-T1	PF00501:AMP-binding enzyme;PF00550:Phosphopantetheine attachment site;PF00668:Condensation domain;PF13193:AMP-binding enzyme C-terminal domain;PF13489:Methyltransferase domain	GO:0031177:[MF] phosphopantetheine binding;GO:0003824:[MF] catalytic activity	hypothetical protein
2	OG00004	H0G86_008813-T1	PF00501:AMP-binding enzyme;PF00550:Phosphopantetheine attachment site;PF00668:Condensation domain	GO:0031177:[MF] phosphopantetheine binding;GO:0003824:[MF] catalytic activity	hypothetical protein
2	OG00004	H0G86_008815-T1	PF00501:AMP-binding enzyme;PF00550:Phosphopantetheine attachment site;PF00668:Condensation domain	GO:0031177:[MF] phosphopantetheine binding;GO:0003824:[MF] catalytic activity	hypothetical protein
2	OG00004	H0G86_011099-T1	PF00501:AMP-binding enzyme;PF00550:Phosphopantetheine attachment site;PF00668:Condensation domain	GO:0031177:[MF] phosphopantetheine binding;GO:0003824:[MF] catalytic activity	NRPS protein
2	OG00004	H0G86_011361-T1	PF00109:Beta-ketoacyl synthase, N-terminal domain;PF00501:AMP-binding enzyme;PF00550:Phosphopantetheine attachment site;PF00668:Condensation domain;PF00698:Acyl transferase domain;PF01370:NAD dependent epimerase/dehydratase family;PF07993:Male sterility protein	GO:0031177:[MF] phosphopantetheine binding;GO:0016740:[MF] transferase activity;GO:0016746:[MF] transferase activity, transferring acyl groups;GO:0003824:[MF] catalytic activity	hypothetical protein
2	OG00004	H0G86_011666-T1	PF00501:AMP-binding enzyme;PF00550:Phosphopantetheine attachment site;PF00668:Condensation domain;PF01370:NAD dependent epimerase/dehydratase family;PF07993:Male sterility protein	GO:0031177:[MF] phosphopantetheine binding;GO:0003824:[MF] catalytic activity	hypothetical protein
2	OG00004	H0G86_011878-T1	PF00501:AMP-binding enzyme;PF00550:Phosphopantetheine attachment site;PF00668:Condensation domain	GO:0031177:[MF] phosphopantetheine binding;GO:0003824:[MF] catalytic activity	hypothetical protein
2	OG00004	H0G86_011918-T1	PF00501:AMP-binding enzyme;PF00550:Phosphopantetheine attachment site;PF00668:Condensation domain	GO:0031177:[MF] phosphopantetheine binding;GO:0003824:[MF] catalytic activity	hypothetical protein
2	OG00004	H0G86_012012-T1	PF00501:AMP-binding enzyme;PF00550:Phosphopantetheine attachment site;PF00668:Condensation domain	GO:0031177:[MF] phosphopantetheine binding;GO:0003824:[MF] catalytic activity	hypothetical protein
3	OG00005	H0G86_000953-T1	PF00005:ABC transporter;PF00664:ABC transporter transmembrane region	GO:0016021:[CC] integral component of membrane;GO:0005524:[MF] ATP binding;GO:0042626:[MF] ATPase-coupled transmembrane transporter activity;GO:0055085:[BP] transmembrane transport	MRP-type ABC transporter
3	OG00005	H0G86_000953-T2	PF00005:ABC transporter;PF00664:ABC transporter transmembrane region	GO:0016021:[CC] integral component of membrane;GO:0005524:[MF] ATP binding;GO:0042626:[MF] ATPase-coupled transmembrane transporter activity;GO:0055085:[BP] transmembrane transport	MRP-type ABC transporter
3	OG00005	H0G86_001633-T1	PF00005:ABC transporter;PF00664:ABC transporter transmembrane region	GO:0016021:[CC] integral component of membrane;GO:0005524:[MF] ATP binding;GO:0042626:[MF] ATPase-coupled transmembrane transporter activity;GO:0055085:[BP] transmembrane transport	hypothetical protein
3	OG00005	H0G86_002175-T1	PF00005:ABC transporter;PF00664:ABC transporter transmembrane region	GO:0016021:[CC] integral component of membrane;GO:0005524:[MF] ATP binding;GO:0042626:[MF] ATPase-coupled transmembrane transporter activity;GO:0055085:[BP] transmembrane transport	MRP-type ABC transporter
3	OG00005	H0G86_002175-T2	PF00005:ABC transporter;PF00664:ABC transporter transmembrane region	GO:0016021:[CC] integral component of membrane;GO:0005524:[MF] ATP binding;GO:0042626:[MF] ATPase-coupled transmembrane transporter activity;GO:0055085:[BP] transmembrane transport	MRP-type ABC transporter
3	OG00005	H0G86_002175-T3	PF00005:ABC transporter;PF00664:ABC transporter transmembrane region	GO:0016021:[CC] integral component of membrane;GO:0005524:[MF] ATP binding;GO:0042626:[MF] ATPase-coupled transmembrane transporter activity;GO:0055085:[BP] transmembrane transport	MRP-type ABC transporter
3	OG00005	H0G86_003474-T1	PF00005:ABC transporter;PF00664:ABC transporter transmembrane region	GO:0016021:[CC] integral component of membrane;GO:0005524:[MF] ATP binding;GO:0042626:[MF] ATPase-coupled transmembrane transporter activity;GO:0055085:[BP] transmembrane transport	MRP-type ABC transporter
3	OG00005	H0G86_003964-T1	PF00005:ABC transporter	GO:0016021:[CC] integral component of membrane;GO:0005524:[MF] ATP binding;GO:0042626:[MF] ATPase-coupled transmembrane transporter activity;GO:0055085:[BP] transmembrane transport	hypothetical protein
3	OG00005	H0G86_005073-T1	PF00005:ABC transporter;PF00664:ABC transporter transmembrane region	GO:0016021:[CC] integral component of membrane;GO:0005524:[MF] ATP binding;GO:0042626:[MF] ATPase-coupled transmembrane transporter activity;GO:0055085:[BP] transmembrane transport	hypothetical protein
3	OG00005	H0G86_005079-T1	PF00005:ABC transporter;PF00664:ABC transporter transmembrane region	GO:0016021:[CC] integral component of membrane;GO:0005524:[MF] ATP binding;GO:0042626:[MF] ATPase-coupled transmembrane transporter activity;GO:0055085:[BP] transmembrane transport	hypothetical protein
3	OG00005	H0G86_005079-T2	PF00005:ABC transporter;PF00664:ABC transporter transmembrane region	GO:0016021:[CC] integral component of membrane;GO:0005524:[MF] ATP binding;GO:0042626:[MF] ATPase-coupled transmembrane transporter activity;GO:0055085:[BP] transmembrane transport	hypothetical protein
3	OG00005	H0G86_007126-T1	PF00005:ABC transporter;PF00664:ABC transporter transmembrane region	GO:0016021:[CC] integral component of membrane;GO:0005524:[MF] ATP binding;GO:0042626:[MF] ATPase-coupled transmembrane transporter activity;GO:0055085:[BP] transmembrane transport	ABC transporter,multidrug resistance associated protein
3	OG00005	H0G86_007621-T1	PF00005:ABC transporter;PF00664:ABC transporter transmembrane region	GO:0016021:[CC] integral component of membrane;GO:0005524:[MF] ATP binding;GO:0042626:[MF] ATPase-coupled transmembrane transporter activity;GO:0055085:[BP] transmembrane transport	hypothetical protein
3	OG00005	H0G86_008814-T1	PF00005:ABC transporter;PF00664:ABC transporter transmembrane region	GO:0016021:[CC] integral component of membrane;GO:0005524:[MF] ATP binding;GO:0042626:[MF] ATPase-coupled transmembrane transporter activity;GO:0055085:[BP] transmembrane transport	hypothetical protein
3	OG00005	H0G86_010467-T1	PF00005:ABC transporter	GO:0016021:[CC] integral component of membrane;GO:0005524:[MF] ATP binding;GO:0042626:[MF] ATPase-coupled transmembrane transporter activity;GO:0055085:[BP] transmembrane transport	hypothetical protein
3	OG00005	H0G86_010468-T1	PF00005:ABC transporter	GO:0005524:[MF] ATP binding;GO:0042626:[MF] ATPase-coupled transmembrane transporter activity	hypothetical protein
3	OG00005	H0G86_011675-T1	PF00005:ABC transporter;PF00664:ABC transporter transmembrane region	GO:0016021:[CC] integral component of membrane;GO:0005524:[MF] ATP binding;GO:0042626:[MF] ATPase-coupled transmembrane transporter activity;GO:0055085:[BP] transmembrane transport	ABC transporter/ATPase-like protein
3	OG00005	H0G86_011926-T1	PF00005:ABC transporter;PF00664:ABC transporter transmembrane region	GO:0016021:[CC] integral component of membrane;GO:0005524:[MF] ATP binding;GO:0042626:[MF] ATPase-coupled transmembrane transporter activity;GO:0055085:[BP] transmembrane transport	ABC transporter
4	OG00009	H0G86_001981-T1	PF00005:ABC transporter;PF00664:ABC transporter transmembrane region	GO:0016021:[CC] integral component of membrane;GO:0005524:[MF] ATP binding;GO:0042626:[MF] ATPase-coupled transmembrane transporter activity;GO:0055085:[BP] transmembrane transport	hypothetical protein
4	OG00009	H0G86_002603-T1	PF00005:ABC transporter	GO:0016021:[CC] integral component of membrane;GO:0005524:[MF] ATP binding;GO:0042626:[MF] ATPase-coupled transmembrane transporter activity;GO:0055085:[BP] transmembrane transport	hypothetical protein
4	OG00009	H0G86_004449-T1	PF00005:ABC transporter;PF00664:ABC transporter transmembrane region	GO:0016021:[CC] integral component of membrane;GO:0005524:[MF] ATP binding;GO:0042626:[MF] ATPase-coupled transmembrane transporter activity;GO:0055085:[BP] transmembrane transport	hypothetical protein
4	OG00009	H0G86_004449-T2	PF00005:ABC transporter;PF00664:ABC transporter transmembrane region	GO:0016021:[CC] integral component of membrane;GO:0005524:[MF] ATP binding;GO:0042626:[MF] ATPase-coupled transmembrane transporter activity;GO:0055085:[BP] transmembrane transport	hypothetical protein
4	OG00009	H0G86_004449-T3	PF00005:ABC transporter;PF00664:ABC transporter transmembrane region	GO:0016021:[CC] integral component of membrane;GO:0005524:[MF] ATP binding;GO:0042626:[MF] ATPase-coupled transmembrane transporter activity;GO:0055085:[BP] transmembrane transport	hypothetical protein
4	OG00009	H0G86_007420-T1	PF00005:ABC transporter;PF00664:ABC transporter transmembrane region	GO:0016021:[CC] integral component of membrane;GO:0005524:[MF] ATP binding;GO:0042626:[MF] ATPase-coupled transmembrane transporter activity;GO:0055085:[BP] transmembrane transport	ABC metal resistance protein YCF1
4	OG00009	H0G86_007628-T1	PF00005:ABC transporter;PF00664:ABC transporter transmembrane region	GO:0016021:[CC] integral component of membrane;GO:0005524:[MF] ATP binding;GO:0042626:[MF] ATPase-coupled transmembrane transporter activity;GO:0055085:[BP] transmembrane transport	MRP-type ABC transporter
4	OG00009	H0G86_009357-T1	PF00005:ABC transporter;PF00664:ABC transporter transmembrane region	GO:0016021:[CC] integral component of membrane;GO:0005524:[MF] ATP binding;GO:0042626:[MF] ATPase-coupled transmembrane transporter activity;GO:0055085:[BP] transmembrane transport	MRP-type ABC transporter
4	OG00009	H0G86_009357-T2	PF00005:ABC transporter;PF00664:ABC transporter transmembrane region	GO:0016021:[CC] integral component of membrane;GO:0005524:[MF] ATP binding;GO:0042626:[MF] ATPase-coupled transmembrane transporter activity;GO:0055085:[BP] transmembrane transport	MRP-type ABC transporter
4	OG00009	H0G86_012581-T1	PF00005:ABC transporter;PF00664:ABC transporter transmembrane region	GO:0016021:[CC] integral component of membrane;GO:0005524:[MF] ATP binding;GO:0042626:[MF] ATPase-coupled transmembrane transporter activity;GO:0055085:[BP] transmembrane transport	MRP-type ABC transporter
5	OG00010	H0G86_000092-T1	PF01179:Copper amine oxidase, enzyme domain;PF02727:Copper amine oxidase, N2 domain	GO:0008131:[MF] primary amine oxidase activity;GO:0005507:[MF] copper ion binding;GO:0048038:[MF] quinone binding;GO:0009308:[BP] amine metabolic process	Amine oxidase
5	OG00010	H0G86_000381-T1	PF01179:Copper amine oxidase, enzyme domain;PF02727:Copper amine oxidase, N2 domain;PF02728:Copper amine oxidase, N3 domain	GO:0008131:[MF] primary amine oxidase activity;GO:0005507:[MF] copper ion binding;GO:0048038:[MF] quinone binding;GO:0009308:[BP] amine metabolic process	Amine oxidase
5	OG00010	H0G86_004421-T1	PF00171:Aldehyde dehydrogenase family	GO:0009013:[MF] succinate-semialdehyde dehydrogenase [NAD(P)+] activity;GO:0016491:[MF] oxidoreductase activity;GO:0016620:[MF] oxidoreductase activity, acting on the aldehyde or oxo group of donors, NAD or NADP as acceptor;GO:0009450:[BP] gamma-aminobutyric acid catabolic process	Succinate-semialdehyde dehydrogenase
5	OG00010	H0G86_008857-T1	PF00171:Aldehyde dehydrogenase family	GO:0016491:[MF] oxidoreductase activity;GO:0016620:[MF] oxidoreductase activity, acting on the aldehyde or oxo group of donors, NAD or NADP as acceptor	Aldedh domain-containing protein
5	OG00010	H0G86_011425-T1	PF01179:Copper amine oxidase, enzyme domain;PF02727:Copper amine oxidase, N2 domain	GO:0008131:[MF] primary amine oxidase activity;GO:0005507:[MF] copper ion binding;GO:0048038:[MF] quinone binding;GO:0009308:[BP] amine metabolic process	Amine oxidase
5	OG00010	H0G86_011648-T1	PF01179:Copper amine oxidase, enzyme domain;PF02728:Copper amine oxidase, N3 domain	GO:0008131:[MF] primary amine oxidase activity;GO:0005507:[MF] copper ion binding;GO:0048038:[MF] quinone binding;GO:0009308:[BP] amine metabolic process	Amine oxidase
5	OG00010	H0G86_011648-T2	PF01179:Copper amine oxidase, enzyme domain;PF02728:Copper amine oxidase, N3 domain	GO:0008131:[MF] primary amine oxidase activity;GO:0005507:[MF] copper ion binding;GO:0048038:[MF] quinone binding;GO:0009308:[BP] amine metabolic process	Amine oxidase
5	OG00010	H0G86_011649-T1	PF00172:Fungal Zn(2)-Cys(6) binuclear cluster domain;PF11951:Fungal specific transcription factor domain	GO:0000981:[MF] DNA-binding transcription factor activity, RNA polymerase II-specific;GO:0008270:[MF] zinc ion binding;GO:0006355:[BP] regulation of transcription, DNA-templated	hypothetical protein
5	OG00010	H0G86_011650-T1	PF00171:Aldehyde dehydrogenase family	GO:0016491:[MF] oxidoreductase activity;GO:0016620:[MF] oxidoreductase activity, acting on the aldehyde or oxo group of donors, NAD or NADP as acceptor;GO:0009013:[MF] succinate-semialdehyde dehydrogenase [NAD(P)+] activity;GO:0009450:[BP] gamma-aminobutyric acid catabolic process	Succinate-semialdehyde dehydrogenase
6	OG00019	H0G86_005144-T1	PF00704:Glycosyl hydrolases family 18;PF01476:LysM domain	GO:0008061:[MF] chitin binding;GO:0004553:[MF] hydrolase activity, hydrolyzing O-glycosyl compounds;GO:0005975:[BP] carbohydrate metabolic process	Chitinase
6	OG00019	H0G86_008350-T1	PF00704:Glycosyl hydrolases family 18;PF01476:LysM domain	GO:0008061:[MF] chitin binding;GO:0004553:[MF] hydrolase activity, hydrolyzing O-glycosyl compounds;GO:0005975:[BP] carbohydrate metabolic process	Chitinase
6	OG00019	H0G86_009692-T1			hypothetical protein
6	OG00019	H0G86_012621-T1	PF00704:Glycosyl hydrolases family 18;PF01476:LysM domain	GO:0008061:[MF] chitin binding;GO:0004553:[MF] hydrolase activity, hydrolyzing O-glycosyl compounds;GO:0005975:[BP] carbohydrate metabolic process	Chitinase
7	OG00021	H0G86_006637-T1	PF13176:Tetratricopeptide repeat;PF13374:Tetratricopeptide repeat;PF13424:Tetratricopeptide repeat	GO:0005515:[MF] protein binding	hypothetical protein
7	OG00021	H0G86_008612-T1		GO:0003676:[MF] nucleic acid binding;GO:0008270:[MF] zinc ion binding	DUF676 domain-containing protein
7	OG00021	H0G86_008612-T2			DUF676 domain-containing protein
7	OG00021	H0G86_009948-T1	PF00931:NB-ARC domain;PF01535:PPR repeat;PF05729:NACHT domain;PF07721:Tetratricopeptide repeat;PF13176:Tetratricopeptide repeat;PF13181:Tetratricopeptide repeat;PF13374:Tetratricopeptide repeat;PF13424:Tetratricopeptide repeat;PF17874:MalT-like TPR region	GO:0005871:[CC] kinesin complex;GO:0005515:[MF] protein binding;GO:0043531:[MF] ADP binding	Kinesin light chain
7	OG00021	H0G86_009979-T1	PF00931:NB-ARC domain;PF13374:Tetratricopeptide repeat;PF13424:Tetratricopeptide repeat	GO:0005515:[MF] protein binding;GO:0043531:[MF] ADP binding	TPR_REGION domain-containing protein
7	OG00021	H0G86_012366-T1			hypothetical protein
7	OG00021	H0G86_012367-T1	PF00931:NB-ARC domain	GO:0043531:[MF] ADP binding	hypothetical protein
8	OG00026	H0G86_000270-T1	PF00023:Ankyrin repeat;PF05729:NACHT domain;PF12796:Ankyrin repeats (3 copies);PF13637:Ankyrin repeats (many copies);PF17100:N-terminal domain of NWD NACHT-NTPase	GO:0005515:[MF] protein binding	hypothetical protein
8	OG00026	H0G86_006867-T1	PF00023:Ankyrin repeat;PF05729:NACHT domain;PF12796:Ankyrin repeats (3 copies);PF17100:N-terminal domain of NWD NACHT-NTPase	GO:0005515:[MF] protein binding	hypothetical protein
8	OG00026	H0G86_007062-T1	PF00023:Ankyrin repeat;PF12796:Ankyrin repeats (3 copies);PF13637:Ankyrin repeats (many copies);PF17100:N-terminal domain of NWD NACHT-NTPase	GO:0005515:[MF] protein binding	hypothetical protein
8	OG00026	H0G86_008031-T1	PF00023:Ankyrin repeat;PF05729:NACHT domain;PF12796:Ankyrin repeats (3 copies);PF13637:Ankyrin repeats (many copies);PF17100:N-terminal domain of NWD NACHT-NTPase	GO:0005515:[MF] protein binding	hypothetical protein
8	OG00026	H0G86_008031-T2	PF00023:Ankyrin repeat;PF05729:NACHT domain;PF12796:Ankyrin repeats (3 copies);PF13637:Ankyrin repeats (many copies)	GO:0005515:[MF] protein binding	hypothetical protein
8	OG00026	H0G86_009984-T1	PF00023:Ankyrin repeat;PF12796:Ankyrin repeats (3 copies);PF13606:Ankyrin repeat;PF13637:Ankyrin repeats (many copies);PF13857:Ankyrin repeats (many copies)	GO:0005515:[MF] protein binding	ANK_REP_REGION domain-containing protein
8	OG00026	H0G86_010139-T1	PF00023:Ankyrin repeat;PF05729:NACHT domain;PF12796:Ankyrin repeats (3 copies);PF13637:Ankyrin repeats (many copies);PF17100:N-terminal domain of NWD NACHT-NTPase	GO:0005515:[MF] protein binding	hypothetical protein
8	OG00026	H0G86_011165-T1	PF00023:Ankyrin repeat;PF05729:NACHT domain;PF12796:Ankyrin repeats (3 copies);PF13637:Ankyrin repeats (many copies);PF17100:N-terminal domain of NWD NACHT-NTPase	GO:0005515:[MF] protein binding	Ankyrin repeat protein
8	OG00026	H0G86_011165-T2	PF00023:Ankyrin repeat;PF05729:NACHT domain;PF12796:Ankyrin repeats (3 copies);PF13637:Ankyrin repeats (many copies);PF17100:N-terminal domain of NWD NACHT-NTPase	GO:0005515:[MF] protein binding	Ankyrin repeat protein
8	OG00026	H0G86_011165-T3	PF00023:Ankyrin repeat;PF05729:NACHT domain;PF12796:Ankyrin repeats (3 copies);PF13637:Ankyrin repeats (many copies)	GO:0005515:[MF] protein binding	Ankyrin repeat protein
9	OG00031	H0G86_000890-T1	PF02492:CobW/HypB/UreG, nucleotide-binding domain		cobW domain-containing protein
9	OG00031	H0G86_000891-T1	PF04153:NOT2 / NOT3 / NOT5 family	GO:0030015:[CC] CCR4-NOT core complex;GO:0006355:[BP] regulation of transcription, DNA-templated	NOT2_3_5 domain-containing protein
10	OG00038	H0G86_008293-T1			HMG box domain-containing protein
10	OG00038	H0G86_008293-T2			HMG box domain-containing protein
11	OG00066	H0G86_005308-T1	PF01636:Phosphotransferase enzyme family;PF03881:Fructosamine kinase	GO:0004672:[MF] protein kinase activity;GO:0006468:[BP] protein phosphorylation	APH domain-containing protein
11	OG00066	H0G86_005309-T1			hypothetical protein
11	OG00066	H0G86_010845-T1			hypothetical protein
11	OG00066	H0G86_010845-T2			hypothetical protein
12	OG00145	H0G86_003932-T1			hypothetical protein
12	OG00145	H0G86_003933-T1			hypothetical protein
12	OG00145	H0G86_005872-T1	PF13087:AAA domain		AAA_12 domain-containing protein
12	OG00145	H0G86_011998-T1			AAA_12 domain-containing protein
12	OG00145	H0G86_011999-T1	PF13087:AAA domain		AAA_12 domain-containing protein
13	OG00147	H0G86_008233-T1		GO:0003677:[MF] DNA binding	hypothetical protein
13	OG00147	H0G86_008234-T1	PF00270:DEAD/DEAH box helicase;PF00271:Helicase conserved C-terminal domain;PF04851:Type III restriction enzyme, res subunit	GO:0003676:[MF] nucleic acid binding;GO:0005524:[MF] ATP binding;GO:0004386:[MF] helicase activity	Mitochondrial ATP-dependent RNA-helicase mrh4
13	OG00147	H0G86_008235-T1			hypothetical protein
14	OG00172	H0G86_011406-T1			hypothetical protein
14	OG00172	H0G86_011407-T1			hypothetical protein
14	OG00172	H0G86_012463-T1		GO:0003824:[MF] catalytic activity;GO:0009116:[BP] nucleoside metabolic process	PNP_UDP_1 domain-containing protein
15	OG00280	H0G86_010953-T1			hypothetical protein
15	OG00280	H0G86_010954-T1	PF00617:RasGEF domain;PF00618:RasGEF N-terminal motif	GO:0005085:[MF] guanyl-nucleotide exchange factor activity;GO:0007264:[BP] small GTPase mediated signal transduction	hypothetical protein
15	OG00280	H0G86_010954-T2	PF00617:RasGEF domain;PF00618:RasGEF N-terminal motif	GO:0005085:[MF] guanyl-nucleotide exchange factor activity;GO:0007264:[BP] small GTPase mediated signal transduction	hypothetical protein
15	OG00280	H0G86_010954-T3	PF00617:RasGEF domain;PF00618:RasGEF N-terminal motif	GO:0005085:[MF] guanyl-nucleotide exchange factor activity;GO:0007264:[BP] small GTPase mediated signal transduction	hypothetical protein
16	OG00350	H0G86_010800-T1	PF00097:Zinc finger, C3HC4 type (RING finger);PF02176:TRAF-type zinc finger;PF13445:RING-type zinc-finger;PF13639:Ring finger domain;PF13920:Zinc finger, C3HC4 type (RING finger);PF13923:Zinc finger, C3HC4 type (RING finger);PF15227:zinc finger of C3HC4-type, RING	GO:0008270:[MF] zinc ion binding;GO:0005515:[MF] protein binding	hypothetical protein
16	OG00350	H0G86_010801-T1	PF04564:U-box domain;PF10408:Ubiquitin elongating factor core	GO:0000151:[CC] ubiquitin ligase complex;GO:0004842:[MF] ubiquitin-protein transferase activity;GO:0034450:[MF] ubiquitin-ubiquitin ligase activity;GO:0016567:[BP] protein ubiquitination;GO:0006511:[BP] ubiquitin-dependent protein catabolic process	U-box domain-containing protein
16	OG00350	H0G86_010801-T2	PF04564:U-box domain;PF10408:Ubiquitin elongating factor core	GO:0000151:[CC] ubiquitin ligase complex;GO:0004842:[MF] ubiquitin-protein transferase activity;GO:0034450:[MF] ubiquitin-ubiquitin ligase activity;GO:0016567:[BP] protein ubiquitination;GO:0006511:[BP] ubiquitin-dependent protein catabolic process	U-box domain-containing protein
17	OG00384	H0G86_006956-T1	PF00083:Sugar (and other) transporter;PF07690:Major Facilitator Superfamily	GO:0016021:[CC] integral component of membrane;GO:0022857:[MF] transmembrane transporter activity;GO:0055085:[BP] transmembrane transport	MSF transporter
17	OG00384	H0G86_010433-T1	PF00083:Sugar (and other) transporter;PF07690:Major Facilitator Superfamily	GO:0016021:[CC] integral component of membrane;GO:0022857:[MF] transmembrane transporter activity;GO:0055085:[BP] transmembrane transport	MFS domain-containing protein
17	OG00384	H0G86_010433-T2	PF00083:Sugar (and other) transporter;PF07690:Major Facilitator Superfamily	GO:0016021:[CC] integral component of membrane;GO:0022857:[MF] transmembrane transporter activity;GO:0055085:[BP] transmembrane transport	MFS domain-containing protein
17	OG00384	H0G86_010433-T3	PF00083:Sugar (and other) transporter;PF07690:Major Facilitator Superfamily	GO:0016021:[CC] integral component of membrane;GO:0022857:[MF] transmembrane transporter activity;GO:0055085:[BP] transmembrane transport	MFS domain-containing protein
17	OG00384	H0G86_010433-T4	PF00083:Sugar (and other) transporter	GO:0016021:[CC] integral component of membrane;GO:0022857:[MF] transmembrane transporter activity;GO:0055085:[BP] transmembrane transport	MFS domain-containing protein
17	OG00384	H0G86_010433-T5	PF00083:Sugar (and other) transporter	GO:0016021:[CC] integral component of membrane;GO:0022857:[MF] transmembrane transporter activity;GO:0055085:[BP] transmembrane transport	MFS domain-containing protein
18	OG00397	H0G86_002463-T1	PF00172:Fungal Zn(2)-Cys(6) binuclear cluster domain	GO:0000981:[MF] DNA-binding transcription factor activity, RNA polymerase II-specific;GO:0008270:[MF] zinc ion binding;GO:0006355:[BP] regulation of transcription, DNA-templated	Zn(2)-C6 fungal-type domain-containing protein
18	OG00397	H0G86_002463-T2	PF00172:Fungal Zn(2)-Cys(6) binuclear cluster domain	GO:0000981:[MF] DNA-binding transcription factor activity, RNA polymerase II-specific;GO:0008270:[MF] zinc ion binding;GO:0006355:[BP] regulation of transcription, DNA-templated	Zn(2)-C6 fungal-type domain-containing protein
18	OG00397	H0G86_002463-T3	PF00172:Fungal Zn(2)-Cys(6) binuclear cluster domain		Zn(2)-C6 fungal-type domain-containing protein
18	OG00397	H0G86_002463-T4		GO:0000981:[MF] DNA-binding transcription factor activity, RNA polymerase II-specific;GO:0008270:[MF] zinc ion binding;GO:0006355:[BP] regulation of transcription, DNA-templated	Zn(2)-C6 fungal-type domain-containing protein
18	OG00397	H0G86_006738-T1		GO:0000981:[MF] DNA-binding transcription factor activity, RNA polymerase II-specific;GO:0008270:[MF] zinc ion binding;GO:0006355:[BP] regulation of transcription, DNA-templated	Zn(2)-C6 fungal-type domain-containing protein
18	OG00397	H0G86_006847-T1	PF00172:Fungal Zn(2)-Cys(6) binuclear cluster domain	GO:0000981:[MF] DNA-binding transcription factor activity, RNA polymerase II-specific;GO:0008270:[MF] zinc ion binding;GO:0006355:[BP] regulation of transcription, DNA-templated	Zn(2)-C6 fungal-type domain-containing protein
19	OG00459	H0G86_011412-T1			hypothetical protein
19	OG00459	H0G86_011412-T2			hypothetical protein
19	OG00459	H0G86_011413-T1	PF18388:Atg29 N-terminal domain	GO:0000045:[BP] autophagosome assembly	Autophagy-related protein 29
20	OG00499	H0G86_008600-T1	PF00205:Thiamine pyrophosphate enzyme, central domain;PF02775:Thiamine pyrophosphate enzyme, C-terminal TPP binding domain;PF02776:Thiamine pyrophosphate enzyme, N-terminal TPP binding domain	GO:0050660:[MF] flavin adenine dinucleotide binding;GO:0030976:[MF] thiamine pyrophosphate binding;GO:0000287:[MF] magnesium ion binding;GO:0003984:[MF] acetolactate synthase activity;GO:0003824:[MF] catalytic activity;GO:0009082:[BP] branched-chain amino acid biosynthetic process	Acetolactate synthase
20	OG00499	H0G86_008600-T2	PF00205:Thiamine pyrophosphate enzyme, central domain;PF02775:Thiamine pyrophosphate enzyme, C-terminal TPP binding domain;PF02776:Thiamine pyrophosphate enzyme, N-terminal TPP binding domain	GO:0030976:[MF] thiamine pyrophosphate binding;GO:0050660:[MF] flavin adenine dinucleotide binding;GO:0000287:[MF] magnesium ion binding;GO:0003984:[MF] acetolactate synthase activity;GO:0003824:[MF] catalytic activity;GO:0009082:[BP] branched-chain amino acid biosynthetic process	Acetolactate synthase
20	OG00499	H0G86_008600-T3	PF00205:Thiamine pyrophosphate enzyme, central domain;PF02775:Thiamine pyrophosphate enzyme, C-terminal TPP binding domain;PF02776:Thiamine pyrophosphate enzyme, N-terminal TPP binding domain	GO:0030976:[MF] thiamine pyrophosphate binding;GO:0000287:[MF] magnesium ion binding;GO:0050660:[MF] flavin adenine dinucleotide binding;GO:0003984:[MF] acetolactate synthase activity;GO:0003824:[MF] catalytic activity;GO:0009082:[BP] branched-chain amino acid biosynthetic process	Acetolactate synthase
20	OG00499	H0G86_012328-T1	PF00205:Thiamine pyrophosphate enzyme, central domain;PF02775:Thiamine pyrophosphate enzyme, C-terminal TPP binding domain;PF02776:Thiamine pyrophosphate enzyme, N-terminal TPP binding domain	GO:0030976:[MF] thiamine pyrophosphate binding;GO:0000287:[MF] magnesium ion binding;GO:0050660:[MF] flavin adenine dinucleotide binding;GO:0003984:[MF] acetolactate synthase activity;GO:0003824:[MF] catalytic activity;GO:0009082:[BP] branched-chain amino acid biosynthetic process	Acetolactate synthase
21	OG00554	H0G86_009520-T1			hypothetical protein
21	OG00554	H0G86_009520-T2			hypothetical protein
22	OG00558	H0G86_012278-T1		GO:0070403:[MF] NAD+ binding	hypothetical protein
22	OG00558	H0G86_012279-T1	PF09286:Pro-kumamolisin, activation domain	GO:0008236:[MF] serine-type peptidase activity;GO:0004252:[MF] serine-type endopeptidase activity;GO:0006508:[BP] proteolysis	Peptidase S53 domain-containing protein
23	OG00674	H0G86_010679-T1		GO:0005515:[MF] protein binding	hypothetical protein
23	OG00674	H0G86_010680-T1	PF00082:Subtilase family	GO:0008236:[MF] serine-type peptidase activity;GO:0004252:[MF] serine-type endopeptidase activity;GO:0006508:[BP] proteolysis	Peptidase_S8 domain-containing protein
24	OG00834	H0G86_000377-T1			Pkinase_fungal domain-containing protein
24	OG00834	H0G86_000378-T1			Non-specific serine/threonine protein kinase
24	OG00834	H0G86_000820-T1			Pkinase_fungal domain-containing protein
25	OG00846	H0G86_006082-T1	PF01565:FAD binding domain ;PF02913:FAD linked oxidases, C-terminal domain	GO:0050660:[MF] flavin adenine dinucleotide binding;GO:0003824:[MF] catalytic activity;GO:0016491:[MF] oxidoreductase activity;GO:0071949:[MF] FAD binding	FAD-binding PCMH-type domain-containing protein
25	OG00846	H0G86_006083-T1	PF00172:Fungal Zn(2)-Cys(6) binuclear cluster domain	GO:0000981:[MF] DNA-binding transcription factor activity, RNA polymerase II-specific;GO:0008270:[MF] zinc ion binding;GO:0006355:[BP] regulation of transcription, DNA-templated	Zn(2)-C6 fungal-type domain-containing protein
26	OG01118	H0G86_002249-T1	PF00023:Ankyrin repeat;PF12796:Ankyrin repeats (3 copies);PF13606:Ankyrin repeat;PF13637:Ankyrin repeats (many copies);PF17100:N-terminal domain of NWD NACHT-NTPase	GO:0005515:[MF] protein binding	NACHT_N domain-containing protein
26	OG01118	H0G86_004463-T1	PF17100:N-terminal domain of NWD NACHT-NTPase		NACHT_N domain-containing protein
26	OG01118	H0G86_009159-T1	PF17100:N-terminal domain of NWD NACHT-NTPase		Ankyrin repeat protein
27	OG01150	H0G86_001655-T1	PF14479:Prion-inhibition and propagation		hypothetical protein
27	OG01150	H0G86_001656-T1	PF14479:Prion-inhibition and propagation		HeLo domain-containing protein
27	OG01150	H0G86_001657-T1	PF14479:Prion-inhibition and propagation		HeLo domain-containing protein
28	OG01202	H0G86_000209-T1			Protein kinase domain-containing protein
28	OG01202	H0G86_000210-T1	PF00069:Protein kinase domain;PF07714:Protein tyrosine and serine/threonine kinase	GO:0005524:[MF] ATP binding;GO:0004672:[MF] protein kinase activity;GO:0006468:[BP] protein phosphorylation	Protein kinase domain-containing protein
28	OG01202	H0G86_000210-T2	PF00069:Protein kinase domain;PF07714:Protein tyrosine and serine/threonine kinase	GO:0005524:[MF] ATP binding;GO:0004672:[MF] protein kinase activity;GO:0006468:[BP] protein phosphorylation	Protein kinase domain-containing protein
29	OG01600	H0G86_007198-T1	PF00107:Zinc-binding dehydrogenase;PF08240:Alcohol dehydrogenase GroES-like domain;PF13602:Zinc-binding dehydrogenase	GO:0016491:[MF] oxidoreductase activity;GO:0008270:[MF] zinc ion binding	PKS_ER domain-containing protein
29	OG01600	H0G86_007200-T1	PF00171:Aldehyde dehydrogenase family	GO:0016491:[MF] oxidoreductase activity	Aldedh domain-containing protein
29	OG01600	H0G86_007201-T1	PF00172:Fungal Zn(2)-Cys(6) binuclear cluster domain;PF04082:Fungal specific transcription factor domain	GO:0003677:[MF] DNA binding;GO:0008270:[MF] zinc ion binding;GO:0000981:[MF] DNA-binding transcription factor activity, RNA polymerase II-specific;GO:0006351:[BP] transcription, DNA-templated;GO:0006355:[BP] regulation of transcription, DNA-templated	Zn(2)-C6 fungal-type domain-containing protein
30	OG02623	H0G86_000245-T1	PF00082:Subtilase family	GO:0008236:[MF] serine-type peptidase activity;GO:0004252:[MF] serine-type endopeptidase activity;GO:0006508:[BP] proteolysis	Peptidase_S8 domain-containing protein
30	OG02623	H0G86_009878-T1	PF01048:Phosphorylase superfamily	GO:0003824:[MF] catalytic activity;GO:0009116:[BP] nucleoside metabolic process	PNP_UDP_1 domain-containing protein
31	OG02800	H0G86_001255-T1			hypothetical protein
31	OG02800	H0G86_001256-T1			hypothetical protein
32	OG02810	H0G86_005480-T1			ATP synthase subunit delta, mitochondrial
32	OG02810	H0G86_005481-T1			ATP synthase subunit delta, mitochondrial
33	OG02823	H0G86_002696-T1		GO:0005515:[MF] protein binding	hypothetical protein
33	OG02823	H0G86_006410-T1			hypothetical protein
34	OG06418	H0G86_000045-T1	PF06985:Heterokaryon incompatibility protein (HET)		HET domain-containing protein
34	OG06418	H0G86_000045-T2	PF06985:Heterokaryon incompatibility protein (HET)		HET domain-containing protein
34	OG06418	H0G86_012941-T1	PF06985:Heterokaryon incompatibility protein (HET)		HET domain-containing protein
35	OG06432	H0G86_009861-T1			hypothetical protein
35	OG06432	H0G86_009862-T1			hypothetical protein
35	OG06432	H0G86_009864-T1			hypothetical protein
35	OG06432	H0G86_009865-T1			hypothetical protein
35	OG06432	H0G86_009866-T1			hypothetical protein
35	OG06432	H0G86_009867-T1			hypothetical protein
36	OG07584	H0G86_010772-T1	PF00023:Ankyrin repeat;PF12796:Ankyrin repeats (3 copies);PF13606:Ankyrin repeat;PF13637:Ankyrin repeats (many copies)	GO:0005515:[MF] protein binding	Multiple ankyrin repeats single kh domain-containing
36	OG07584	H0G86_011816-T1	PF00023:Ankyrin repeat;PF05057:Putative serine esterase (DUF676);PF12796:Ankyrin repeats (3 copies);PF13637:Ankyrin repeats (many copies);PF13857:Ankyrin repeats (many copies)	GO:0005515:[MF] protein binding	ANK_REP_REGION domain-containing protein
37	OG07623	H0G86_003921-T1	PF00023:Ankyrin repeat;PF12796:Ankyrin repeats (3 copies);PF13606:Ankyrin repeat;PF13637:Ankyrin repeats (many copies);PF13857:Ankyrin repeats (many copies)	GO:0005515:[MF] protein binding	hypothetical protein
37	OG07623	H0G86_006595-T1	PF00023:Ankyrin repeat;PF12796:Ankyrin repeats (3 copies);PF13606:Ankyrin repeat;PF13637:Ankyrin repeats (many copies);PF13857:Ankyrin repeats (many copies)	GO:0008270:[MF] zinc ion binding;GO:0005515:[MF] protein binding	hypothetical protein
37	OG07623	H0G86_006595-T2	PF00023:Ankyrin repeat;PF12796:Ankyrin repeats (3 copies);PF13606:Ankyrin repeat;PF13637:Ankyrin repeats (many copies);PF13857:Ankyrin repeats (many copies)	GO:0005515:[MF] protein binding;GO:0008270:[MF] zinc ion binding	hypothetical protein
37	OG07623	H0G86_008073-T1	PF00023:Ankyrin repeat;PF12796:Ankyrin repeats (3 copies);PF13606:Ankyrin repeat;PF13637:Ankyrin repeats (many copies);PF13857:Ankyrin repeats (many copies)	GO:0005515:[MF] protein binding;GO:0008270:[MF] zinc ion binding	hypothetical protein
38	OG07627	H0G86_008780-T1		GO:0020037:[MF] heme binding;GO:0005506:[MF] iron ion binding;GO:0016705:[MF] oxidoreductase activity, acting on paired donors, with incorporation or reduction of molecular oxygen	Cytochrome P450 55A1
38	OG07627	H0G86_008780-T2		GO:0020037:[MF] heme binding;GO:0005506:[MF] iron ion binding;GO:0016705:[MF] oxidoreductase activity, acting on paired donors, with incorporation or reduction of molecular oxygen	Cytochrome P450 55A1
38	OG07627	H0G86_008780-T3		GO:0020037:[MF] heme binding;GO:0005506:[MF] iron ion binding;GO:0016705:[MF] oxidoreductase activity, acting on paired donors, with incorporation or reduction of molecular oxygen	Cytochrome P450 55A1
39	OG07633	H0G86_012644-T1			AAA_12 domain-containing protein
39	OG07633	H0G86_012645-T1	PF13087:AAA domain		AAA_12 domain-containing protein
40	OG07663	H0G86_005799-T1	PF05729:NACHT domain		TPR_REGION domain-containing protein
40	OG07663	H0G86_005800-T1	PF13181:Tetratricopeptide repeat;PF13374:Tetratricopeptide repeat;PF13424:Tetratricopeptide repeat;PF13432:Tetratricopeptide repeat	GO:0005515:[MF] protein binding	TPR_REGION domain-containing protein
41	OG07721	H0G86_003010-T1	PF00580:UvrD/REP helicase N-terminal domain;PF13245:AAA domain;PF13361:UvrD-like helicase C-terminal domain;PF13538:UvrD-like helicase C-terminal domain	GO:0005524:[MF] ATP binding;GO:0016787:[MF] hydrolase activity;GO:0003678:[MF] DNA helicase activity;GO:0003677:[MF] DNA binding	DNA helicase
41	OG07721	H0G86_003011-T1			hypothetical protein
42	OG08033	H0G86_013227-T1	PF00172:Fungal Zn(2)-Cys(6) binuclear cluster domain	GO:0000981:[MF] DNA-binding transcription factor activity, RNA polymerase II-specific;GO:0008270:[MF] zinc ion binding;GO:0006355:[BP] regulation of transcription, DNA-templated	Zn(2)-C6 fungal-type domain-containing protein
42	OG08033	H0G86_013228-T1	PF01565:FAD binding domain	GO:0050660:[MF] flavin adenine dinucleotide binding;GO:0016491:[MF] oxidoreductase activity;GO:0071949:[MF] FAD binding;GO:0003824:[MF] catalytic activity	FAD-binding PCMH-type domain-containing protein
43	OG08039	H0G86_006659-T1			Zn(2)-C6 fungal-type domain-containing protein
43	OG08039	H0G86_006660-T1	PF00067:Cytochrome P450	GO:0016705:[MF] oxidoreductase activity, acting on paired donors, with incorporation or reduction of molecular oxygen;GO:0005506:[MF] iron ion binding;GO:0020037:[MF] heme binding;GO:0004497:[MF] monooxygenase activity	Cytochrome P450
44	OG08089	H0G86_006739-T1	PF00172:Fungal Zn(2)-Cys(6) binuclear cluster domain;PF04082:Fungal specific transcription factor domain	GO:0000981:[MF] DNA-binding transcription factor activity, RNA polymerase II-specific;GO:0008270:[MF] zinc ion binding;GO:0003677:[MF] DNA binding;GO:0006355:[BP] regulation of transcription, DNA-templated;GO:0006351:[BP] transcription, DNA-templated	Zn(2)-C6 fungal-type domain-containing protein
44	OG08089	H0G86_006739-T2	PF00172:Fungal Zn(2)-Cys(6) binuclear cluster domain;PF04082:Fungal specific transcription factor domain	GO:0000981:[MF] DNA-binding transcription factor activity, RNA polymerase II-specific;GO:0008270:[MF] zinc ion binding;GO:0003677:[MF] DNA binding;GO:0006355:[BP] regulation of transcription, DNA-templated;GO:0006351:[BP] transcription, DNA-templated	Zn(2)-C6 fungal-type domain-containing protein
44	OG08089	H0G86_006740-T1	PF01979:Amidohydrolase family	GO:0016787:[MF] hydrolase activity	Amidohydro-rel domain-containing protein
45	OG08812	H0G86_009752-T1	PF07690:Major Facilitator Superfamily		MFS domain-containing protein
45	OG08812	H0G86_009752-T2	PF07690:Major Facilitator Superfamily	GO:0022857:[MF] transmembrane transporter activity;GO:0055085:[BP] transmembrane transport	MFS domain-containing protein
45	OG08812	H0G86_009752-T3		GO:0022857:[MF] transmembrane transporter activity;GO:0055085:[BP] transmembrane transport	MFS domain-containing protein
46	OG09284	H0G86_002552-T1	PF04082:Fungal specific transcription factor domain	GO:0000981:[MF] DNA-binding transcription factor activity, RNA polymerase II-specific;GO:0008270:[MF] zinc ion binding;GO:0003677:[MF] DNA binding;GO:0006355:[BP] regulation of transcription, DNA-templated;GO:0006351:[BP] transcription, DNA-templated	Zn(2)-C6 fungal-type domain-containing protein
46	OG09284	H0G86_002552-T2	PF04082:Fungal specific transcription factor domain	GO:0000981:[MF] DNA-binding transcription factor activity, RNA polymerase II-specific;GO:0008270:[MF] zinc ion binding;GO:0003677:[MF] DNA binding;GO:0006355:[BP] regulation of transcription, DNA-templated;GO:0006351:[BP] transcription, DNA-templated	Zn(2)-C6 fungal-type domain-containing protein
46	OG09284	H0G86_002552-T3	PF04082:Fungal specific transcription factor domain	GO:0003677:[MF] DNA binding;GO:0008270:[MF] zinc ion binding;GO:0006351:[BP] transcription, DNA-templated	Zn(2)-C6 fungal-type domain-containing protein
46	OG09284	H0G86_002552-T4	PF04082:Fungal specific transcription factor domain	GO:0003677:[MF] DNA binding;GO:0008270:[MF] zinc ion binding;GO:0006351:[BP] transcription, DNA-templated	Zn(2)-C6 fungal-type domain-containing protein
47	OG09291	H0G86_005806-T1	PF00172:Fungal Zn(2)-Cys(6) binuclear cluster domain;PF04082:Fungal specific transcription factor domain	GO:0003677:[MF] DNA binding;GO:0008270:[MF] zinc ion binding;GO:0000981:[MF] DNA-binding transcription factor activity, RNA polymerase II-specific;GO:0006351:[BP] transcription, DNA-templated;GO:0006355:[BP] regulation of transcription, DNA-templated	Zn(2)-C6 fungal-type domain-containing protein
47	OG09291	H0G86_005806-T2	PF04082:Fungal specific transcription factor domain	GO:0003677:[MF] DNA binding;GO:0008270:[MF] zinc ion binding;GO:0006351:[BP] transcription, DNA-templated	Zn(2)-C6 fungal-type domain-containing protein
47	OG09291	H0G86_005806-T3	PF04082:Fungal specific transcription factor domain	GO:0003677:[MF] DNA binding;GO:0008270:[MF] zinc ion binding;GO:0006351:[BP] transcription, DNA-templated	Zn(2)-C6 fungal-type domain-containing protein
48	OG09296	H0G86_009981-T1			hypothetical protein
48	OG09296	H0G86_009981-T2			hypothetical protein
49	OG09297	H0G86_011266-T1		GO:0016787:[MF] hydrolase activity	Amidase domain-containing protein
49	OG09297	H0G86_011266-T2		GO:0016787:[MF] hydrolase activity	Amidase domain-containing protein
50	OG09300	H0G86_012601-T1	PF06985:Heterokaryon incompatibility protein (HET)		HET domain-containing protein
50	OG09300	H0G86_012601-T2	PF06985:Heterokaryon incompatibility protein (HET)		HET domain-containing protein
51	OG09639	H0G86_012309-T1			HET domain-containing protein
51	OG09639	H0G86_012310-T1			HET domain-containing protein
52	OG09719	H0G86_002533-T1	PF00172:Fungal Zn(2)-Cys(6) binuclear cluster domain;PF04082:Fungal specific transcription factor domain	GO:0000981:[MF] DNA-binding transcription factor activity, RNA polymerase II-specific;GO:0008270:[MF] zinc ion binding;GO:0003677:[MF] DNA binding;GO:0006355:[BP] regulation of transcription, DNA-templated;GO:0006351:[BP] transcription, DNA-templated	Zn(2)-C6 fungal-type domain-containing protein
52	OG09719	H0G86_002533-T2	PF00172:Fungal Zn(2)-Cys(6) binuclear cluster domain;PF04082:Fungal specific transcription factor domain	GO:0000981:[MF] DNA-binding transcription factor activity, RNA polymerase II-specific;GO:0008270:[MF] zinc ion binding;GO:0003677:[MF] DNA binding;GO:0006355:[BP] regulation of transcription, DNA-templated;GO:0006351:[BP] transcription, DNA-templated	Zn(2)-C6 fungal-type domain-containing protein
52	OG09719	H0G86_002533-T3	PF00172:Fungal Zn(2)-Cys(6) binuclear cluster domain;PF04082:Fungal specific transcription factor domain	GO:0000981:[MF] DNA-binding transcription factor activity, RNA polymerase II-specific;GO:0008270:[MF] zinc ion binding;GO:0003677:[MF] DNA binding;GO:0006355:[BP] regulation of transcription, DNA-templated;GO:0006351:[BP] transcription, DNA-templated	Zn(2)-C6 fungal-type domain-containing protein
52	OG09719	H0G86_002533-T4	PF04082:Fungal specific transcription factor domain	GO:0003677:[MF] DNA binding;GO:0008270:[MF] zinc ion binding;GO:0006351:[BP] transcription, DNA-templated	Zn(2)-C6 fungal-type domain-containing protein
53	OG09920	H0G86_008835-T1	PF01756:Acyl-CoA oxidase	GO:0005777:[CC] peroxisome;GO:0003997:[MF] acyl-CoA oxidase activity;GO:0016627:[MF] oxidoreductase activity, acting on the CH-CH group of donors;GO:0006635:[BP] fatty acid beta-oxidation	Acyl-coenzyme A oxidase
53	OG09920	H0G86_008836-T1	PF02770:Acyl-CoA dehydrogenase, middle domain;PF14749:Acyl-coenzyme A oxidase N-terminal	GO:0016627:[MF] oxidoreductase activity, acting on the CH-CH group of donors;GO:0050660:[MF] flavin adenine dinucleotide binding	hypothetical protein
54	OG10214	H0G86_000106-T1	PF11951:Fungal specific transcription factor domain		hypothetical protein
54	OG10214	H0G86_000106-T2	PF11951:Fungal specific transcription factor domain		hypothetical protein
54	OG10214	H0G86_000106-T3	PF11951:Fungal specific transcription factor domain		hypothetical protein
55	OG10215	H0G86_000413-T1	PF00082:Subtilase family	GO:0004252:[MF] serine-type endopeptidase activity;GO:0008236:[MF] serine-type peptidase activity;GO:0006508:[BP] proteolysis	hypothetical protein
55	OG10215	H0G86_000413-T2	PF00082:Subtilase family	GO:0004252:[MF] serine-type endopeptidase activity;GO:0008236:[MF] serine-type peptidase activity;GO:0006508:[BP] proteolysis	hypothetical protein
56	OG10220	H0G86_005068-T1	PF00172:Fungal Zn(2)-Cys(6) binuclear cluster domain;PF04082:Fungal specific transcription factor domain	GO:0003677:[MF] DNA binding;GO:0008270:[MF] zinc ion binding;GO:0000981:[MF] DNA-binding transcription factor activity, RNA polymerase II-specific;GO:0006351:[BP] transcription, DNA-templated;GO:0006355:[BP] regulation of transcription, DNA-templated	Fungal_trans domain-containing protein
56	OG10220	H0G86_005068-T2	PF00172:Fungal Zn(2)-Cys(6) binuclear cluster domain;PF04082:Fungal specific transcription factor domain	GO:0003677:[MF] DNA binding;GO:0008270:[MF] zinc ion binding;GO:0000981:[MF] DNA-binding transcription factor activity, RNA polymerase II-specific;GO:0006351:[BP] transcription, DNA-templated;GO:0006355:[BP] regulation of transcription, DNA-templated	Fungal_trans domain-containing protein
56	OG10220	H0G86_005068-T3	PF00172:Fungal Zn(2)-Cys(6) binuclear cluster domain;PF04082:Fungal specific transcription factor domain	GO:0003677:[MF] DNA binding;GO:0008270:[MF] zinc ion binding;GO:0000981:[MF] DNA-binding transcription factor activity, RNA polymerase II-specific;GO:0006351:[BP] transcription, DNA-templated;GO:0006355:[BP] regulation of transcription, DNA-templated	Fungal_trans domain-containing protein
57	OG10224	H0G86_010096-T1	PF00583:Acetyltransferase (GNAT) family;PF13508:Acetyltransferase (GNAT) domain;PF13673:Acetyltransferase (GNAT) domain	GO:0008080:[MF] N-acetyltransferase activity;GO:0004343:[MF] glucosamine 6-phosphate N-acetyltransferase activity;GO:0006048:[BP] UDP-N-acetylglucosamine biosynthetic process	Glucosamine 6-phosphate N-acetyltransferase
57	OG10224	H0G86_010096-T2	PF00583:Acetyltransferase (GNAT) family;PF13508:Acetyltransferase (GNAT) domain;PF13673:Acetyltransferase (GNAT) domain	GO:0008080:[MF] N-acetyltransferase activity;GO:0004343:[MF] glucosamine 6-phosphate N-acetyltransferase activity;GO:0006048:[BP] UDP-N-acetylglucosamine biosynthetic process	Glucosamine 6-phosphate N-acetyltransferase
58	OG10225	H0G86_011876-T1	PF00172:Fungal Zn(2)-Cys(6) binuclear cluster domain	GO:0000981:[MF] DNA-binding transcription factor activity, RNA polymerase II-specific;GO:0008270:[MF] zinc ion binding;GO:0006355:[BP] regulation of transcription, DNA-templated	Zn(2)-C6 fungal-type domain-containing protein
58	OG10225	H0G86_011876-T2			Zn(2)-C6 fungal-type domain-containing protein
58	OG10225	H0G86_011876-T3			Zn(2)-C6 fungal-type domain-containing protein
59	OG10226	H0G86_011897-T1	PF01112:Asparaginase		hypothetical protein
59	OG10226	H0G86_011897-T2	PF01112:Asparaginase	GO:0016787:[MF] hydrolase activity	hypothetical protein
59	OG10226	H0G86_011897-T3		GO:0016787:[MF] hydrolase activity	hypothetical protein
60	OG10825	H0G86_003567-T1	PF17237:Family of unknown function (DUF5310)		hypothetical protein
60	OG10825	H0G86_003567-T2	PF17237:Family of unknown function (DUF5310)		hypothetical protein
61	OG10943	H0G86_007055-T1	PF00202:Aminotransferase class-III	GO:0003824:[MF] catalytic activity;GO:0030170:[MF] pyridoxal phosphate binding;GO:0008483:[MF] transaminase activity;GO:0004587:[MF] ornithine-oxo-acid transaminase activity	Ornithine aminotransferase
61	OG10943	H0G86_007055-T2	PF00202:Aminotransferase class-III	GO:0003824:[MF] catalytic activity;GO:0030170:[MF] pyridoxal phosphate binding;GO:0008483:[MF] transaminase activity;GO:0004587:[MF] ornithine-oxo-acid transaminase activity	Ornithine aminotransferase
61	OG10943	H0G86_007055-T3	PF00202:Aminotransferase class-III	GO:0030170:[MF] pyridoxal phosphate binding;GO:0008483:[MF] transaminase activity;GO:0003824:[MF] catalytic activity;GO:0004587:[MF] ornithine-oxo-acid transaminase activity	Ornithine aminotransferase
62	OG10946	H0G86_008824-T1	PF04082:Fungal specific transcription factor domain	GO:0003677:[MF] DNA binding;GO:0008270:[MF] zinc ion binding;GO:0006351:[BP] transcription, DNA-templated	Short aerial hyphae-3
62	OG10946	H0G86_008824-T2	PF04082:Fungal specific transcription factor domain	GO:0003677:[MF] DNA binding;GO:0008270:[MF] zinc ion binding;GO:0006351:[BP] transcription, DNA-templated	Short aerial hyphae-3
62	OG10946	H0G86_008824-T3	PF04082:Fungal specific transcription factor domain	GO:0003677:[MF] DNA binding;GO:0008270:[MF] zinc ion binding;GO:0006351:[BP] transcription, DNA-templated	Short aerial hyphae-3
63	OG10948	H0G86_010006-T1			hypothetical protein
63	OG10948	H0G86_010006-T2			hypothetical protein
64	OG10949	H0G86_010338-T1	PF11991:Tryptophan dimethylallyltransferase	GO:0016765:[MF] transferase activity, transferring alkyl or aryl (other than methyl) groups;GO:0009820:[BP] alkaloid metabolic process	hypothetical protein
64	OG10949	H0G86_010338-T2	PF11991:Tryptophan dimethylallyltransferase	GO:0016765:[MF] transferase activity, transferring alkyl or aryl (other than methyl) groups;GO:0009820:[BP] alkaloid metabolic process	hypothetical protein
65	OG10950	H0G86_010345-T1	PF00172:Fungal Zn(2)-Cys(6) binuclear cluster domain	GO:0000981:[MF] DNA-binding transcription factor activity, RNA polymerase II-specific;GO:0008270:[MF] zinc ion binding;GO:0006355:[BP] regulation of transcription, DNA-templated	Zn(2)-C6 fungal-type domain-containing protein
65	OG10950	H0G86_010345-T2			Zn(2)-C6 fungal-type domain-containing protein
66	OG10951	H0G86_011267-T1	PF07690:Major Facilitator Superfamily	GO:0022857:[MF] transmembrane transporter activity;GO:0055085:[BP] transmembrane transport	hypothetical protein
66	OG10951	H0G86_011267-T2	PF07690:Major Facilitator Superfamily	GO:0022857:[MF] transmembrane transporter activity;GO:0055085:[BP] transmembrane transport	hypothetical protein
66	OG10951	H0G86_011267-T3	PF07690:Major Facilitator Superfamily	GO:0022857:[MF] transmembrane transporter activity;GO:0055085:[BP] transmembrane transport	hypothetical protein
67	OG11851	H0G86_000336-T1			hypothetical protein
67	OG11851	H0G86_000336-T2			hypothetical protein
68	OG11852	H0G86_001587-T1	PF14479:Prion-inhibition and propagation;PF17046:SesB domain on fungal death-pathway protein;PF17109:fungal STAND N-terminal Goodbye domain		hypothetical protein
68	OG11852	H0G86_001587-T2	PF14479:Prion-inhibition and propagation;PF17046:SesB domain on fungal death-pathway protein		hypothetical protein
69	OG11853	H0G86_006624-T1			hypothetical protein
69	OG11853	H0G86_006624-T2			hypothetical protein
70	OG11854	H0G86_007057-T1	PF00083:Sugar (and other) transporter;PF07690:Major Facilitator Superfamily	GO:0016021:[CC] integral component of membrane;GO:0016020:[CC] membrane;GO:0022857:[MF] transmembrane transporter activity;GO:0055085:[BP] transmembrane transport	MFS sugar transporter
70	OG11854	H0G86_007057-T2	PF00083:Sugar (and other) transporter;PF07690:Major Facilitator Superfamily	GO:0016021:[CC] integral component of membrane;GO:0022857:[MF] transmembrane transporter activity;GO:0055085:[BP] transmembrane transport	MFS sugar transporter
71	OG11855	H0G86_007380-T1			hypothetical protein
71	OG11855	H0G86_007380-T2			hypothetical protein
72	OG11856	H0G86_011263-T1	PF00931:NB-ARC domain;PF13374:Tetratricopeptide repeat;PF13424:Tetratricopeptide repeat	GO:0005515:[MF] protein binding;GO:0043531:[MF] ADP binding	NB-ARC domain-containing protein
72	OG11856	H0G86_011263-T2	PF00931:NB-ARC domain;PF13181:Tetratricopeptide repeat;PF13374:Tetratricopeptide repeat;PF13424:Tetratricopeptide repeat	GO:0043531:[MF] ADP binding;GO:0005515:[MF] protein binding	NB-ARC domain-containing protein
73	OG11857	H0G86_013340-T1			hypothetical protein
73	OG11857	H0G86_013340-T2			hypothetical protein
